# Supplementary material for: A Third Dose of SARS-CoV-2 mRNA Vaccine Improves Immune Response in Chronic Kidney Disease Patients
Source: Vaccines (Basel). 2023 May 22;11(5):1012. doi: 10.3390/vaccines11051012 (PMC10221173; doi:10.3390/vaccines11051012)
Supplement: Supplementary file 1 [file vaccines-11-01012-s001.zip]

Archive with 2 entries (2 files):
- supplementary figures.pdf
- vaccines-2330031-supplementary data.xlsx
