# Supplementary material for: A Third Dose of SARS-CoV-2 mRNA Vaccine Improves Immune Response in Chronic Kidney Disease Patients
Source: Vaccines (Basel). 2023 May 22;11(5):1012. doi: 10.3390/vaccines11051012 (PMC10221173; doi:10.3390/vaccines11051012)
Supplement: Supplementary file 1 [file vaccines-11-01012-s001.zip › vaccines-2330031-supplementary data.xlsx]

## Sheet: Hoja1
																									Humoral response				Cellular response																			Humoral Response
Patient ID	Group	Age	Gender (1:Female 2:Male)	BMI (Kg/m2)	CKD etiology (IgAN: IgA nephropathy; PKD: Polycystic kidney disease; DM: Diabetes Mellitus; FSGS: Focal segmental glomerulosclerosis; ADPKD: Autosomal Dominant Polycystic Kidney Disease; PV: Pauciimmune vasculitis; AIN: Acute interstitial nephritis; SLE: Systemic lupus erythematosus; TSC: tuberous sclerosis complex; MGN: Membranous glomerulonephritis; CIN: Contrast-induced nephropathy).	Start date of hemodialysis	Date of kidney transplant (Day-Month-Year)	Date of graft loss (Day-Month-Year)	Days after kidney replacement therapies (Calculated to date 13-11-2021)	Immunosuppression (0: None; 1: FK+MPA+PND; 2: FK+Aza+PND; 3: FK+Eve+PND; 4: FK+Rapa+PND; 5: CSA+MPA+PND; 6: CSA+Aza+PND; 7: CSA+Eve+PND; 8: CSA+Rapa+PND; 9: Belatacept)	Charlson score	Primary vaccination scheme (1: CoronaVac; 2: BNT162b2)	Booster dose (1: CoronaVac; 2: BNT162b2)	Date of first vaccination (Day-Month-Year)	Date of second vaccination (Day-Month-Year)	First sampling date (Day-Month-Year)	Days after primary scheme of first sampling	Date of booster dose (Day-Month-Year)	Second sampling date (Day-Month-Year)	Days after booster dose of second sampling	Death (0:No; 1:Yes)	Date of death (Day-Month-Year)	COVID-19 post-vaccination (0:No; 1:Yes)	COVID-19 severity (0: Asymptomatic; 1: Mild; 2: Severe)	ELISA (0: Negative; 1: Positive)	1/IC50 NAbs	NAbs (0: Negative; 1: Positive)	Humoral responder (0: No; 1: Yes)	IFN-γ ELISpot responder (0: No; 1: Yes)	IFN-γ+ CD4+ or CD8+ responder (0: No; 1: Yes)	Cellular responder (0: No; 1: Yes)	%CD4+ IFN-γ+ (Boolean gate)	%CD4+ IL-2+ (Boolean gate)	%CD4+ TNF-α+ (Boolean gate)	%CD4+ IFN-γ+ IL-2+ (Boolean gate)	%CD4+ IFN-γ+ TNF-α+ (Boolean gate)	%CD4+ IL-2+ TNF-α+ (Boolean gate)	%CD4+ IFN-γ+ IL-2+ TNF-α+ (Boolean gate)	%CD8+ IFN-γ+ (Boolean gate)	%CD8+ IL-2+ (Boolean gate)	%CD8+ TNF-α+ (Boolean gate)	%CD8+ IFN-γ+ IL-2+ (Boolean gate)	%CD8+ IFN-γ+ TNF-α+ (Boolean gate)	%CD8+ IL-2+ TNF-α+ (Boolean gate)	%CD8+ IFN-γ+ IL-2+ TNF-α+ (Boolean gate)	%CD4+ IFN-γ+ (Manual gate)	%CD8+ IFN-γ+ (Manual gate)	ELISA (0: Negative; 1: Positive)	1/IC50 NAbs
NFR019	HD	44	1	21	IgAN	2020-02-18	2015-10-07	2020-02-18	634	0	2	1	2	2021-02-25	2021-03-25	2021-07-06	103	2021-08-12	2021-09-28	47	0		1	1	1	0	0	1	0		0																	1	5941.77
NFR020	HD	47	2	27	DM	2019-01-01	0	0	1047	0	6	1	2	2021-02-25	2021-03-25	2021-07-06	103	2021-08-12	2021-09-28	47	0		0		1	0	0	1																				1	1951.98
NFR021	HD	56	2	26	PKD	2006-08-29	2007-07-08	2008-08-29	5555	0	4	2	2	2021-02-25	2021-03-25	2021-07-06	103	2021-08-12	2021-09-28	47	0		0		0	0	0	0	1		1																	1	475.737
NFR022	HD	59	2	29	Unknown	2003-01-01	0	0	6891	0	4	1	2	2021-02-26	2021-03-26	2021-07-06	102	2021-08-12	2021-09-28	47	0		0		1	50.1756	1	1	0		0																	1	17743.1
NFR023	HD	39	2	27	Unknown	2020-09-21	0	0	418	0	4	1	2	2021-02-26	2021-03-26	2021-07-06	102	2021-08-12	2021-09-28	47	0		0		1	1028.28	1	1																				1	16380
NFR024	HD	73	2	28	Unknown	2017-06-20	0	0	1607	0	9	1	2	2021-02-11	2021-03-16	2021-07-06	112	2021-08-17	2021-10-05	49	0		0		1	88.8889	1	1	0		0																	1	13478.9
NFR025	HD	87	2	26	Unknown	2016-06-29	0	0	1963	0	7	1	2	2021-02-11	2021-03-11	2021-07-06	117	2021-08-17	2021-10-05	49	0		0		1			1	0	0	0	0	0.0001	0	0.00013	0	0	0	0	0	0.0099	0	0.003	0	0	0	0	1
NFR026	HD	79	2	22	DM	2016-04-01	0	0	2052	0	7	1	2	2021-02-11	2021-03-11	2021-07-06	117	2021-08-12	2021-09-28	47	0		0		0	0	0	0	1		1																	1	1626.28
NFR027	HD	68	2	22	DM	2000-01-01	0	0	7987	0	7	1	2	2021-02-16	2021-03-16	2021-07-06	112	2021-08-12	2021-09-28	47	0		0		1	0	0	1	1		1																	1	5678.59
NFR028	HD	73	2	25	Unknown	2019-02-01	2003-01-01	2019-02-01	1016	0	6	1	2	2021-02-15	2021-03-15	2021-07-06	113	2021-08-17	2021-09-30	44	0		0		1	0	0	1	1	1	1	0.0054	0.0052	0	0	0	0	0	0.0079	0	0.0005	0.00014	8.91e-05	0	0	0.0039	0.008	1	1397.43
NFR029	HD	76	2	25	DM	2017-01-01	0	0	1777	0	9	1	2	2021-02-11	2021-03-11	2021-07-06	117	2021-08-17	2021-10-05	49	0		0		0	0	0	0	1		1																	1	4897.16
NFR034	HD	60	2	25	Unknown	2016-02-15	2006-01-01	2016-02-15	2098	0	4	2	2	2021-02-26	2021-03-26	2021-07-07	103	2021-08-11	2021-09-27	47	0		1	2	1	0	0	1	1	1	1	0.0021	0.0003	0	0	1.6e-05	0.0001201	0	0.0028	0	0	0	0	0	0	0.001	0.0025	1	17205.8
NFR037	HD	64	2	30	Unknown	2017-02-16	0	0	1731	0	4	1	2	2021-02-26	2021-03-26	2021-07-07	103	2021-08-11	2021-09-27	47	0		0		1	683.527	1	1	0	1	1	0.007	0	0.0031	0.0003	0.00041	0.00021	0.0012	0.0027	0.0017	0	0	0	0	0	0.0105	0	1	11432.5
NFR038	HD	63	2	23	Unknown	2020-11-26	0	0	352	0	6	1	2	2021-02-26	2021-03-26	2021-07-07	103	2021-08-11	2021-09-27	47	0		0		1	284.414	1	1	1	1	1	0.003	0	0.0014	0	0.00012	0	0.00059	0	0	0.0024	0	0	0	0	0.0036	0
NFR039	HD	64	2	25	Unknown	2016-01-01	0	0	2143	0	7	1	2	2021-02-26	2021-03-26	2021-07-07	103	2021-08-13	2021-09-27	45	0		0		1	0	0	1	0	1	1	0	0	0.0004	0.0016	3.01e-05	0	0.0017	0.0037	0	0	0.0004056	6e-05	0	0	0.003	0	1	2611.65
NFR040	HD	77	1	19	Unknown	2013-10-01	0	0	2965	0	7	1	2	2021-02-12	2021-03-12	2021-07-07	117	2021-08-13	2021-09-27	45	0		0		1			1	0	1	1	0.0106	0.0012	0	0.00072	0	0.0004	0	0.0083	0.0008	0.0043	0	0	0.00093	0	0.0105	0.008	1
NFR041	HD	67	2	30	Vasculitis	2014-04-02	0	0	2782	0	8	1	2	2021-02-17	2021-03-17	2021-07-07	112	2021-08-13	2021-09-27	45	0		0		0	0	0	0	1		1																	1	0
NFR042	HD	79	2	27	DM	2018-10-10	0	0	1130	0	8	1	2	2021-02-12	2021-03-12	2021-07-07	117	2021-08-16			0		0		1			1
NFR044	HD	73	2	23	Unknown	2021-07-20	0	0	116	0	6	1	2	2021-02-11	2021-03-11	2021-07-07	118	2021-08-11			0		0		1			1
NFR045	HD	67	2	22	Unknown	2016-09-29	0	0	1871	0	5	1	2	2021-02-17	2021-03-17	2021-07-07	112	2021-08-16			0		0		1			1
NFR046	HD	79	2	24	Unknown	2014-05-20	0	0	2734	0	7	1	2	2021-02-12	2021-03-12	2021-07-07	117	2021-08-16			0		0		1			1	0		0
NFR050	HD	35	1	23	DM	2021-04-14	0	0	213	0	4	1	2	2021-03-01	2021-04-01	2021-07-20	110	2021-08-13			0		0		1			1
NFR051	HD	82	2	28	Unknown	2020-06-25	0	0	506	0	7	1	2	2021-02-08	2021-03-08	2021-07-20	134	2021-08-11	2021-09-21	41	0		0		0	0	0	0	1	0	1	0	0.0036	0	0	0	0.00026	0	0	0	0	0	0	0	0	0	0	1	6215.04
NFR052	HD	77	1	31	Vasculitis	2016-03-01	0	0	2083	0	10	1	2	2021-02-09	2021-03-09	2021-07-20	133	2021-08-19	2021-09-21	33	1	2021-11-06	0		1	2219.76	1	1	0		0																	1	13537.3
NFR053	HD	68	2	25	PKD	2021-04-19	2002-05-07	2021-04-19	208	0	4	2	2	2021-02-18	2021-03-18	2021-07-20	124	2021-08-18	2021-09-21	34	0		0		1	0	0	1	0		0																	1	0
NFR054	HD	88	2	25	DM	2019-11-30	0	0	714	0	9	1	2	2021-02-04	2021-03-04	2021-07-20	138	2021-08-19	2021-09-21	33	0		0		1			1																				1
NFR055	HD	77	2	27	ADPKD	2020-01-09	0	0	674	0	7	1	2	2021-02-11	2021-03-11	2021-07-20	131	2021-08-19	2021-09-21	33	0		0		1			1	0	1	1	0.0025	0.00241	0.0045	0	0.00015	0.00027	0	0.00091	0.0031	0	5.26e-05	0	0.00013	0	0.0021	0.00094	1
NFR058	HD	86	2	25	Unknown	2019-05-04	0	0	924	0	7	1	2	2021-03-04	2021-03-04	2021-07-21	139	2021-08-17	2021-09-22	36	0		0		1			1	0	1	1	0.00371	0.0035	0.0003	0.00191	7.31e-05	3.12e-05	0.00063	0.00471	0.0134	0.0003	0.00062	0.0001	0.0003111	0.00021	0.00629	0.00561	1
NFR059	HD	50	1	27	Unknown	2002-04-01	2002-01-01	2002-04-01	7166	0	3	2	2	2021-02-18	2021-03-18	2021-07-21	125	2021-08-20	2021-10-08	49	0		1	1	1	2.90107	1	1	1	1	1	0	0	0.00022	0	5.6e-05	0	0	0.0143	0.0027	5e-05	0.00017	0	0	0.00017	0	0.0146	1	2002.4
NFR060	HD	81	1	24	Unknown	2016-01-13	0	0	2131	0	8	1	2	2021-02-09	2021-03-09	2021-07-21	134	2021-08-20	2021-09-22	33	0		0		1			1	0	1	1	0	0.0014	0.0021	0	0	0	0	0.0013	0.017	0.0014	0.00045	0	0.00015	0	0	0.0015	1
NFR061	HD	81	2	27	Vasculitis	2018-10-10	0	0	1130	0	10	1	2	2021-02-08	2021-03-08	2021-07-21	135	2021-08-20	2021-09-22	33	0		0		0			0	0		0																	0
NFR062	HD	50	1	27	Vasculitis	2019-09-07	0	0	798	0	4	1	2	2021-02-22	2021-03-22	2021-07-21	121	2021-08-17	2021-10-08	52	0		0		0			0	0	1	1	0.0054	0.0025	0.0057	7.61e-05	0.00017	0.00011	0.000203	0.0074	0.0041	0	0.00011	0.00025	0	0	0.0059	0.0078	1
NFR063	HD	56	1	21	IgAN	2014-11-06	2009-01-01	2014-11-06	2564	0	3	2	2	2021-02-18	2021-03-18	2021-07-21	125	2021-08-17	2021-10-08	52	0		0		1			1																				1
NFR064	HD	76	1	27	Unknown	2018-04-01	0	0	1322	0	5	1	2	2021-02-11	2021-03-11	2021-07-21	132	2021-08-19	2021-09-21	33	0		0		0			0																				1
NFR065	HD	78	2	29	Unknown	2019-06-07	0	0	890	0	10	1	2	2021-02-11	2021-03-11	2021-07-21	132	2021-08-20	2021-09-22	33	0		1	1	1			1																				1
NFR066	HD	59	2	24	DM	2015-04-22	0	0	2397	0	5	2	2	2021-02-18	2021-03-18	2021-07-21	125	2021-08-20			0		0		1			1
NFR067	HD	42	1	27	Unknown		0	0		0		2	2	2021-02-18	2021-03-18	2021-07-21	125				0		0		1			1
NFR068	HD	43	1	30	IgAN	2019-02-06	0	0	1011	0	0	1	2	2021-02-17	2021-03-17	2021-07-22	127	2021-08-19	2021-10-07	49	0		0		1			1																				1
NFR069	HD	82	2	25	DM	2018-09-01	0	0	1169	0	0	1	2	2021-02-05	2021-03-05	2021-07-22	139	2021-08-19	2021-10-07	49	0		0		1			1																				1
NFR070	HD	86	2	22	DM	2018-02-16	0	0	1366	0	12	1	2	2021-02-05	2021-03-05	2021-07-22	139	2021-08-19			1	2021-09-17	0		0			1
NFR071	HD	86	2	32	DM	2012-01-13	0	0	3592	0	8	1	2	2021-02-05	2021-03-05	2021-07-22	139	2021-08-19	2021-09-21	33	0		0		0			0																				1
NFR072	HD	78	2	32	DM	2017-09-18	0	0	1517	0	9	1	2	2021-02-12	2021-03-12	2021-07-22	132	2021-08-19	2021-10-07	49	0		1	1	1			1																				1
NFR073	HD	72	2	35	DM	2012-07-01	0	0	3422	0	8	2	2	2021-02-16	2021-03-22	2021-07-22	122	2021-08-19	2021-10-07	49	0		0		1			1																				1
NFR074	HD	76	2	27	PKD	2015-03-28	0	0	2422	0	5	1	2	2021-02-26	2021-03-26	2021-07-22	118	2021-08-19	2021-10-07	49	0		0		0			0																				1
NFR075	HD	67	1	31	Urolithiasis	2018-04-26	0	0	1297	0	4	1	2	2021-02-17	2021-03-17	2021-07-22	127	2021-08-19	2021-10-07	49	0		0		1			1																				1
NFR076	HD	77	2	32	DM	2021-04-27	0	0	200	0	0	1	2	2021-02-08	2021-03-08	2021-07-22	136	2021-08-13	2021-10-07	55	0		1	2	0			0																				1
NFR077	HD	67	2	28	DM	2018-05-18	0	0	1275	0	6	1	2	2021-02-18	2021-03-18	2021-07-23	127	2021-08-19	2021-10-08	50	0		0		1			1																				1
NFR078	HD	65	2	22	FSGS	2021-06-14	2020-12-01	2021-06-14	152	0	4	1	2	2021-02-18	2021-03-18	2021-07-23	127	2021-08-19			0		0		0			0
NFR001	KT	73	2	34	DM		2018-01-15		1398	3	9	1	2	2021-02-11	2021-03-11	2021-07-01	112	2021-08-18			0		0		0			0
NFR002	KT	55	2	33	IgAN		2018-10-04		1136	1	3	2	2	2021-02-25	2021-03-18	2021-07-02	106	2021-08-12	2021-09-23	127	0		0		0	0	0	0																				1	0
NFR003	KT	37	2	33	Unknown				44513	1	2	1	2	2021-02-03	2021-03-03	2021-07-02	121	2021-08-13	2021-10-06	149	0		0		0	0	0	0																				1	1645.01
NFR004	KT	65	1	28	PKD		2013-09-11		2985	1	4	1	2	2021-02-19	2021-03-19	2021-07-02	105	2021-08-17	2021-09-22	133	0		0		0	0	0	0	0		0																	1	0
NFR005	KT	63	1	26	PKD		2016-06-23		1969	1	4	2	2	2021-02-25	2021-03-18	2021-07-02	106	2021-08-19			0		1	1	1			1
NFR006	KT	48	2	27	IgAN		2017-01-14		1764	1	2	2	2	2021-02-25	2021-03-18	2021-07-02	106	2021-08-12	2021-10-07	127	0		0		1			1																				1
NFR007	KT	60	2	28	FSGS		2019-06-25		872	3	5	2	2	2021-02-25	2021-03-18	2021-07-02	106	2021-08-19	2021-09-27	127	0		0		0	0	0	0	0		0																	1	0
NFR008	KT	64	1	20	AIN		2018-06-20		1242	1	5	1		2021-02-22	2021-03-23	2021-07-02	101				0		0		0			0
NFR009	KT	72	2	29	DM		2020-01-15		668	3	9	1	2	2021-02-12	2021-03-08	2021-07-05	119	2021-08-12	2021-10-06	143	0		1	1	1	689.655	1	1	1	1	1	0.00216	0	0	0	6.31e-05	9.17e-05	0	0	0.002	0	4e-05	0	0.00017	0	0.0015	0	1	12059.8
NFR010	KT	37	1	23	IgAN		2014-05-12		2742	1	2	1	2	2021-02-09	2021-03-09	2021-05-07	59	2021-09-01	2021-09-22	87	0		0		0	0	0	0	1	1	1	0.00378	0.0023	0	0.0044	0.00043	0	0.0016	0.0042	0	0	0	0.00024	0.00024	0	0.0102	0.0045	1	0
NFR011	KT	64	2	30	DM		2016-09-21		1879	1	8	1	2	2021-02-26	2021-03-29	2021-07-06	99	2021-08-27	2021-10-06	130	0		0		0	0	0	0	1	1	1	0.0068	0.0067	0.0011	0	0	6e-05	0	0.0048	0.0032	0	0	0	4.28e-05	0	0.0049	0.0045	1	0
NFR012	KT	52	2	35	IgAN		2016-08-05		1926	1	3	1	2	2021-02-26	2021-03-26	2021-07-06	102	2021-08-27	2021-10-07	130	0		1	1	0	0	0	0	0	1	1	0.00255	0	0	7.34e-05	0	0.00012	0	0	0	0	0	0	4.27e-05	0	0.00745	0.0049	1	198.334
NFR013	KT	50	2	28	IgAN		2012-02-07		3567	1	3	2	2	2021-02-25	2021-03-18	2021-07-06	110	2021-08-21			0		0		1			1
NFR014	KT	74	2	39	PV		2019-06-23		874	1	8	1	2	2021-02-09	2021-03-09	2021-07-06	119	2021-08-11	2021-09-23	147	0		0		0	0	0	0	1	1	1	0	0.0001	0.0013	0	0	9.4e-06	0	0.00037	0.0005	0.0006	0.00012	2.61e-05	3.46e-05	8.8e-06	0	0.00052	1	0
NFR015	KT	28	1	24	SLE		2015-01-05		2504	1	3	2	2	2021-02-26	2021-03-19	2021-07-06	109	2021-08-20	2021-09-22	130	0		0		1	637.349	1	1	0	1	1	0.0036	0	0.0008	0.0003	9e-05	0	0.0011	0.0045131	0	0.0007	0	0	0	0	0.005	0.0045131	1	19798.1
NFR016	KT	53	1	28	IgAN		2017-04-13		1675	3	3	2	2	2021-02-23	2021-03-16	2021-07-06	112	2021-08-12	2021-09-23	133	0		0		1	66.357	1	1	1		1																	1	797.448
NFR017	KT	66	2	34	DM		2019-09-25		780	1	6	1	2	2021-02-03	2021-03-03	2021-07-06	125	2021-08-11	2021-09-23	153	0		1	1	0	0	0	0	1	1	1	0.00021	0.00015	0.0002	0	2.91e-05	0	7e-05	0.0083	0.0001	0.0007	8e-05	0	2.5e-06	0	0	0.0081	1	408.33
NFR018	KT	60	1	20	PKD		2009-12-09		4357	1	4	2	2	2021-02-25	2021-03-18	2021-07-06	110	2021-08-17	2021-09-23	131	0		0		1	0	0	1	1	1	1	0	0	0	0.0004	0	0	0.0007	0.0054	0	0.0008	0	0.00014	2.54e-05	0	0	0.006	1	1313.03
NFR030	KT	39	1	24	IgAN		2017-12-05		1439	3	2	2	2	2021-02-25	2021-03-18	2021-07-07	111	2021-09-29			0		0		1			1
NFR031	KT	51	2	28	Unknown		2017-08-25		1541	1	4	2	2	2021-02-25	2021-03-19	2021-07-07	110	2021-08-11	2021-10-06	132	0		0		1	0	0	1	1	1	1	0	0.0093	0	0	0	0.00208	0	0	0	0	0	0	7.67e-06	0	0.0058	0.00315	1	1601.79
NFR032	KT	52	2	26	PKD		2018-12-12		1067	2	3	2	2	2021-02-26	2021-03-19	2021-07-07	110	2021-08-18	2021-09-22	131	0		0		1	81.4996	1	1	0	1	1	0.00028	0	0.0007	0	2.3e-05	0	2.28e-05	0.0204	0.0009	0.0002	0.00025	0	0	0	0.0007	0.02348	1	7002.8
NFR033	KT	62	2	26	DM		2019-11-16		728	1	5	2	2	2021-02-25	2021-03-18	2021-07-07	111	2021-08-11			0		0		0			0	1	1	1	0.00019	0.0028	0	0	0	0.0002	0.00013	0.0011	0.0003	0	0.0002276	0	0	0	0.00023	0.0012
NFR035	KT	39	2	31	TSC		2018-09-16		1154	4	4	1	2	2021-02-16	2021-03-16	2021-07-07	113	2021-08-11			0		0		1			1	1	1	1	0	0.0022	0.0001	0.0005514	2.62e-05	7e-05	0.00024	0.0001	0.0001	0.0005	0	5.2e-06	0	2.7e-06	0.00058	0
NFR036	KT	55	2	24	PKD		2019-10-17		758	1	7	2	2	2021-03-03	2021-04-06	2021-07-07	92	2021-09-01			0		0		1			1	0	1	1	0.0015	0.0021	0.0017	0.00073	0	0	0.00024	0	0	0	0.0003	0	0	0	0.0024	0
NFR043	KT	70	2	22	IgAN		2021-08-05		100	1	6	1	2	2021-02-05	2021-03-05	2021-07-07	124	2021-11-05			0		0		1			1	0		0
NFR047	KT	54	2	28	IgAN		2016-01-02		2142	2	3	2	2	2021-02-25	2021-03-18	2021-07-13	117	2021-08-11	2021-10-07	138	0		0		1	0	0	1	0		0																	1	1934.24
NFR048	KT	44	2	24	PKD		2015-07-03		2325	1	2	2	2	2021-03-02	2021-03-30	2021-07-14	106	2021-08-16	2021-09-22	134	0		0		1	0	0	1	1	1	1	0	0.0039	0.0002	0.0015	0	0.00069	0.0001	0	0	0	0	0.00018	0	0	0.0125	0	1	0
NFR049	KT	44	2	22	Unknown		2021-01-20		297	1	3	2	2	2021-02-18	2021-03-18	2021-07-15	119	2021-08-19	2021-09-23	147	0		1	1	0	0	0	0	0		0																	1	0
NFR056	KT	47	2	24	PKD	2020-10-20	2021-07-15		121	1	2	2	2	2021-02-25	2021-03-30	2021-07-30	122	2021-08-13	2021-09-29	155	0		0		1			1	0		0																	1
NFR057	KT	65	2	33	Unknown		2018-11-16		1093	3	4	2	2	2021-02-25	2021-03-18	2021-07-20	124	2021-08-13	2021-10-07	145	0		0		1	0	0	1	1	1	1	0	0	0	0	0	0	0	0.00044	0	0	5e-05	0	5.92e-05	5.92e-05	0	0.00057	1	246.731
NFR079	KT	62	2	29	Unknown	2016-01-02	2016-12-24		1785	1	4	2	2	2021-02-25	2021-03-22	2021-07-26	126	2021-08-20	2021-10-07	151	0		0		0			0																				1
NFR080	KT	73	2	24	Vasculitis	2021-01-05	2021-05-11		186	1	5	1	2	2021-02-17	2021-03-17	2021-07-26	131	2021-08-19	2021-09-28	159	0		1	2	0			0	0		0																	1
NFR081	KT	45	2	23	Unknown		2014-01-08		2866	2	3	2	2	2021-02-25	2021-03-18	2021-07-26	130	2021-08-13	2021-09-30	151	0		0		1			1																				1
NFR082	KT	75	2	26	Unknown	2016-11-17	2017-03-28		1691	3	9	2		2021-02-25	2021-03-18	2021-07-26	130	00:00:00			1	2021-08-29	0		0			0
NFR083	KT	43	1	20	IgAN		2014-11-19		2551	1	2	2	2	2021-03-08	2021-04-05	2021-07-26	112	2021-09-24			0		0		0			0
NFR084	KT	52	1	18	Unknown	2017-01-22	2017-08-10		1556	1	3	2	2	2021-02-25	2021-03-18	2021-07-27	131	2021-08-12	2021-09-30	152	0		1	1	1			1																				1
NFR085	KT	30	1	24	FSGS	2014-01-01	2017-04-14		1674	2	1	2		2021-02-25	2021-03-18	2021-07-27	131	00:00:00			0		0		1			1
NFR086	KT	56	2	22	Vasculitis		2018-12-05		1074	1	5	2	2	2021-02-26	2021-03-19	2021-07-28	131	2021-08-13	2021-09-29	152	0		1	1	0			0																				1
NFR087	KT	55	2	25	MGN	2017-07-29	2018-11-15		1094	1	3	2	2	2021-02-25	2021-03-18	2021-07-27	131	2021-08-21	2021-09-29	152	0		0		0			0																				1
NFR088	KT	72	2	37	PKD		2021-03-06		252	6	1	2	2	2021-03-09	2021-04-19	2021-07-27	99	2021-08-18	2021-09-28	140	0		0		0			0																				1
NFR089	KT	60	2	29	Vasculitis		2019-08-15		821	9	5	2	2	2021-02-28	2021-03-18	2021-07-28	132	2021-08-16	2021-09-29	150	0		0		0			0	1	1	1	0.0013	0	0.002	8e-05	0	0.00017	0.00097	0.00071	0	0	0.0001655	2.61e-05	0	0	0.0023	0.0007	0
NFR090	KT	39	1	28	Unknown	2008-08-28	2020-05-15		547	1	2	1	2	2021-02-26	2021-03-26	2021-07-28	124	2021-08-27	2021-09-29	152	0		1	2	0			0	1	0	1	0	0.0017	0.0047	0	0.00019	6.18e-05	0	0.0006	0.0029	0.0057	0.00014	0	0	0	0	0	1
NFR091	KT	37	2	22	CIN		2019-12-11		703	1	2	2		2021-03-30	2021-04-28	2021-07-28	91				0		0		1			1	1	1	1	0.00114	0.0011	0	8.16e-05	0.00012	7.32e-05	0	0.0013	0.0003	0	3.44e-05	4.75e-05	0	4.75e-05	0.00134	0.0014
NFR092	KT	42	2	28	PKD	2017-12-20	2020-04-13		579	1	2	2		2021-02-25	2021-03-18	2021-07-28	132				0		0		1			1	1	1	1	0.00075	0.0036	0.0025	0.00017	4.91e-05	0.00022	0.00015	0	0.0009	0.003	0	0.0003	0.00015	0	0.00114	0.0001
NFR093	KT	50	2	31	DM	2019-07-18	2020-08-23		447	1	6	2	2	2021-02-26	2021-03-19	2021-07-29	132	2021-08-06	2021-09-28	153	0		0		1			1																				1
NFR094	KT	60	1	24	PKD	2018-01-31	2020-08-31		439	9	4	2	2	2021-02-26	2021-03-19	2021-07-29	132	2021-08-09	2021-09-29	153	0		0		0			0	0	0	0	0	0.0021	0.002	0	0.00013	0	0	0	0.0038	0	0	0	0	0	0	0	0
NFR095	KT	56	1	25	Unknown	2015-01-11	2021-05-09		188	1	3		2	2021-02-25	2021-03-25	2021-07-29	126	2021-10-05			0		0		1			1
NFR096	KT	33	1	20	SLE		2020-09-25		414	1	3	1	2	2021-03-01	2021-04-13	2021-07-29	107				0		0		0			0	1	1	1	0.00105	0	0.0006	0	0.00022	0.0002261	0	0.0065	0.0002	0.0007	0.00047	0.00012	0	0	0.00108	0.007
NFR097	KT	53	1	25	Unknown		2021-07-09		127	1	3	2	2	2021-02-25	2021-03-18	2021-07-30	134	2021-08-11	2021-09-28	155	0		0		1			1	1	1	1	0.0013	0.00142	0.0026	0.00132	4.3e-05	0	0.00082	0.00435	0	0.0022	0.00013	0	5.99e-05	0	0.0035	0.0045	1
NFR098	KT	56	1	27	IgAN	2015-05-14	2016-11-18		1821	1	3	1	2	2021-02-17	2021-03-17	2021-07-30	135	2021-08-11	2021-10-12	163	0		0		0			0	1	1	1	0.0005	0.0011042	0.0003	0	0	0	0	0.0006	0.0009	0.0016	0	3.35e-05	5.44e-05	1.67e-05	0.0001	0.0005	1
NFR099	KT	28	2	26	FSGS	2017-12-07	2021-04-15		212	1	2	2		2021-02-25	2021-03-18	2021-08-02	137				0		0		1			1	1	1	1	0.0002	0.0007	0.0006	0	5.08e-05	0.00019	0	0.0001	0.0017	0	0	0	0	4.21e-05	0	0.0002
NFR100	KT	72	2	30	DM	2019-07-01	2020-01-14		669	6	8	1	2	2021-02-10	2021-03-10	2021-08-03	146	2021-08-16	2021-09-28	174	0		0		0			0	0	1	1	0	0.0039	0.00084	0.00348	0.00018	0.00023	0.00808	0.0211	0.0015	0.0007	0.0005	0.0002025	1.53e-05	0	0.0099	0.0217	1
[truncated: 21 more columns]
